# Supplementary material for: The Combined Immunohistochemical Expression of GLI1 and BCOR in Synovial Sarcomas for the Identification of Three Risk Groups and Their Prognostic Outcomes: A Study of 52 Patients
Source: Int J Mol Sci. 2024 Jul 11;25(14):7615. doi: 10.3390/ijms25147615 (PMC11276717; doi:10.3390/ijms25147615)
Supplement: Supplementary file 1 [file ijms-25-07615-s001.zip]

Archive with 3 entries (3 files):
- Table S1.pptx
- TableS2.xlsx
- TableS3.xlsx
