# Supplementary material for: The Combined Immunohistochemical Expression of GLI1 and BCOR in Synovial Sarcomas for the Identification of Three Risk Groups and Their Prognostic Outcomes: A Study of 52 Patients
Source: Int J Mol Sci. 2024 Jul 11;25(14):7615. doi: 10.3390/ijms25147615 (PMC11276717; doi:10.3390/ijms25147615)
Supplement: Supplementary file 1 [file ijms-25-07615-s001.zip › TableS2.xlsx]

## Sheet: tabla
PARAMETER	VALUE	PERCENTAGE (%)
TRPS1 (n=49)
Negative	2	4.08163
Focal	12	24.4898
Positive	35	71.4286
INI1 (n=52)
Negative	6	11.5385
Focal	5	9.61538
Positive	41	78.8462
H1K27me3 (n=49)
Negative	3	6.12245
Focal	1	2.04082
Positive	45	91.8367
SS18-SSX (n=52)
Negative	5	9.61538
Focal	0	0
Positive	47	90.3846
SSX-CARBL (n=52)
Negative	5	9.61538
Focal	6	11.5385
Positive	41	78.8462
BCL2 (n=49)
Negative	3	6.1
Focal	0	0
Positive	46	93.9
MUC4 (n=46)
Negative	3	6.52174
Focal	0	0
Positive	43	93.4783
CK(AE1/AE1) (n=50)
Negative	17	34
Focal	10	20
Positive	23	46
EMA (n=49)
Negative	7	14.2857
Focal	9	18.3673
Positive	33	67.3469
CDK4 (n=47)
Negative	3	6.38298
Focal	6	12.766
Positive	38	80.8511
MDM2 (n=50)
Negative	26	52
Focal	9	18
Positive	15	30
NKX2.2 (n=51)
Negative	24	47.0588
Focal	12	23.5294
Positive	15	29.4118
FLI1 (n=52)
Negative	3	5.76923
Focal	4	7.69231
Positive	45	86.5385
TLE1 (n=52)
Negative	2	3.8
Focal	2	3.8
Positive	48	92.4
Her2 (n=46)
Negative	46	100
Focal	0	0
Positive	0	0
CD99 (n=47)
Negative	2	4.25532
Focal	5	10.6383
Positive	40	85.1064
PDGFRa (n=45)
Negative	0	0
Focal	45	100
Positive	0	0
S100 (n=50)
Negative	17	34
Focal	26	52
Positive	7	14
CD56 (n=44)
Negative	1	2.27273
Focal	3	6.81818
Positive	40	90.9091
GATA3 (n=45)
Negative	45	100
Focal	0	0
Positive	0	0
INSM1 (n=48)
Negative	46	95.8333
Focal	1	2.08333
Positive	1	2.08333
