# Supplementary material for: The Combined Immunohistochemical Expression of GLI1 and BCOR in Synovial Sarcomas for the Identification of Three Risk Groups and Their Prognostic Outcomes: A Study of 52 Patients
Source: Int J Mol Sci. 2024 Jul 11;25(14):7615. doi: 10.3390/ijms25147615 (PMC11276717; doi:10.3390/ijms25147615)
Supplement: Supplementary file 1 [file ijms-25-07615-s001.zip › TableS3.xlsx]

## Sheet: KM
		PFS			OS
		n	Median (95 % CI)	pvalue	n	Median (95 % CI)	pvalue
Ki67	0-10 %	23	240 (14-NA)	0.38	23	300 (60-NA)	0.051
	11-20 %	8	NA (NA-NA)		8	16 (10-NA)
	> 20 %	11	48 (42-NA)		9	107 (16-NA)
BCOR	Negative	19	240 (84-NA)	0.0024	18	300 (132-NA)	0.011
	Focal	9	NA (NA-NA)		9	30 (17-NA)
	Positive	16	42 (14-NA)		15	50 (48-NA)
p53	Negative	8	84 (48-NA)	0.57	7	NA (60-NA)	0.26
	Focal	13	240 (42-NA)		13	78 (60-NA)
	Positive	21	73 (36-NA)		20	50 (18-NA)
GLI1	Negative	20	240 (84-NA)	0.0037	20	300 (60-NA)	0.36
	Focal	18	73 (36-NA)		16	78 (48-NA)
	Positive	5	14 (7-NA)		5	50 (13-NA)
p16	Negative	25	156 (48-NA)	0.75	24	300 (50-NA)	0.76
	Focal	11	42 (36-NA)		11	107 (16-NA)
	Positive	7	144 (6-NA)		6	NA (60-NA)
C-kit	Negative	25	156 (48-NA)	0.98	25	78 (48-NA)	0.75
	Focal	16	73 (36-NA)		15	132 (50-NA)
	Positive	2	144 (NA-NA)		1	NA (NA-NA)
